# Supplementary material for: When Stroke Strikes Early: Unusual Causes of Intracerebral Hemorrhage in Young Adults
Source: J Clin Med. 2025 Nov 29;14(23):8475. doi: 10.3390/jcm14238475 (PMC12693425; doi:10.3390/jcm14238475)
Supplement: Supplementary file 1 [file jcm-14-08475-s001.zip]

Archive with 1 entries (1 files):
- jcm-3924351-supplementary.pdf
